# Supplementary material for: Crocetin Prevents RPE Cells from Oxidative Stress through Protection of Cellular Metabolic Function and Activation of ERK1/2
Source: Int J Mol Sci. 2020 Apr 22;21(8):2949. doi: 10.3390/ijms21082949 (PMC7215651; doi:10.3390/ijms21082949)
Supplement: Supplementary file 1 [file ijms-21-02949-s001.zip]

Archive with 11 entries (9 files):
- supplementary files/
- supplementary files/Supplementary Material-revision-reviewers comments (1).docx
- supplementary files/Supplementary_File_1-Fiji-Macro.ijm
- supplementary files/Supplementary_File_2-cellprofiler pipeline.cppipe
- supplementary files/Suupl. Figures/
- supplementary files/Suupl. Figures/Supp1.jpg
- supplementary files/Suupl. Figures/Supp2.jpg
- supplementary files/Suupl. Figures/Supp3.jpg
- supplementary files/Suupl. Figures/Supp4.jpg
- supplementary files/Suupl. Figures/Supp5.jpg
- supplementary files/Suupl. Figures/Supp6.jpg
