# Supplementary material for: Crocetin Prevents RPE Cells from Oxidative Stress through Protection of Cellular Metabolic Function and Activation of ERK1/2
Source: Int J Mol Sci. 2020 Apr 22;21(8):2949. doi: 10.3390/ijms21082949 (PMC7215651; doi:10.3390/ijms21082949)
Supplement: Supplementary file 1 [file ijms-21-02949-s001.zip › supplementary files/Supplementary_File_2-cellprofiler pipeline.cppipe]

CellProfiler Pipeline: http://www.cellprofiler.org
Version:4
DateRevision:318
GitHash:
ModuleCount:21
HasImagePlaneDetails:False

Images:[module_num:1|svn_version:\'Unknown\'|variable_revision_number:2|show_window:False|notes:\x5B\'To begin creating your project, use the Images module to compile a list of files and/or folders that you want to analyze. You can also specify a set of rules to include only the desired files in your selected folders.\'\x5D|batch_state:array(\x5B\x5D, dtype=uint8)|enabled:True|wants_pause:False]
    :\xff\xfe
    Filter images?:\xff\xfeI\x00m\x00a\x00g\x00e\x00s\x00 \x00o\x00n\x00l\x00y\x00
    Select the rule criteria:\xff\xfea\x00n\x00d\x00 \x00(\x00e\x00x\x00t\x00e\x00n\x00s\x00i\x00o\x00n\x00 \x00d\x00o\x00e\x00s\x00 \x00i\x00s\x00i\x00m\x00a\x00g\x00e\x00)\x00 \x00(\x00d\x00i\x00r\x00e\x00c\x00t\x00o\x00r\x00y\x00 \x00d\x00o\x00e\x00s\x00n\x00o\x00t\x00 \x00c\x00o\x00n\x00t\x00a\x00i\x00n\x00r\x00e\x00g\x00e\x00x\x00p\x00 \x00"\x00\x5B\x00\\\x00\\\x00\\\x00\\\x00/\x00\x5D\x00\\\x00\\\x00.\x00"\x00)\x00

Metadata:[module_num:2|svn_version:\'Unknown\'|variable_revision_number:5|show_window:False|notes:\x5B\'The Metadata module optionally allows you to extract information describing your images (i.e, metadata) which will be stored along with your measurements. This information can be contained in the file name and/or location, or in an external file.\'\x5D|batch_state:array(\x5B\x5D, dtype=uint8)|enabled:True|wants_pause:False]
    Extract metadata?:\xff\xfeN\x00o\x00
    Metadata data type:\xff\xfeT\x00e\x00x\x00t\x00
    Metadata types:\xff\xfe{\x00}\x00
    Extraction method count:\xff\xfe1\x00
    Metadata extraction method:\xff\xfeE\x00x\x00t\x00r\x00a\x00c\x00t\x00 \x00f\x00r\x00o\x00m\x00 \x00f\x00i\x00l\x00e\x00/\x00f\x00o\x00l\x00d\x00e\x00r\x00 \x00n\x00a\x00m\x00e\x00s\x00
    Metadata source:\xff\xfeF\x00i\x00l\x00e\x00 \x00n\x00a\x00m\x00e\x00
    Regular expression to extract from file name:\xff\xfe^\x00(\x00?\x00P\x00<\x00P\x00l\x00a\x00t\x00e\x00>\x00.\x00*\x00)\x00_\x00(\x00?\x00P\x00<\x00W\x00e\x00l\x00l\x00>\x00\x5B\x00A\x00-\x00P\x00\x5D\x00\x5B\x000\x00-\x009\x00\x5D\x00{\x002\x00}\x00)\x00_\x00s\x00(\x00?\x00P\x00<\x00S\x00i\x00t\x00e\x00>\x00\x5B\x000\x00-\x009\x00\x5D\x00)\x00_\x00w\x00(\x00?\x00P\x00<\x00C\x00h\x00a\x00n\x00n\x00e\x00l\x00N\x00u\x00m\x00b\x00e\x00r\x00>\x00\x5B\x000\x00-\x009\x00\x5D\x00)\x00
    Regular expression to extract from folder name:\xff\xfe(\x00?\x00P\x00<\x00D\x00a\x00t\x00e\x00>\x00\x5B\x000\x00-\x009\x00\x5D\x00{\x004\x00}\x00_\x00\x5B\x000\x00-\x009\x00\x5D\x00{\x002\x00}\x00_\x00\x5B\x000\x00-\x009\x00\x5D\x00{\x002\x00}\x00)\x00$\x00
    Extract metadata from:\xff\xfeA\x00l\x00l\x00 \x00i\x00m\x00a\x00g\x00e\x00s\x00
    Select the filtering criteria:\xff\xfea\x00n\x00d\x00 \x00(\x00f\x00i\x00l\x00e\x00 \x00d\x00o\x00e\x00s\x00 \x00c\x00o\x00n\x00t\x00a\x00i\x00n\x00 \x00"\x00"\x00)\x00
    Metadata file location:\xff\xfeE\x00l\x00s\x00e\x00w\x00h\x00e\x00r\x00e\x00.\x00.\x00.\x00\x7C\x00
    Match file and image metadata:\xff\xfe\x5B\x00\x5D\x00
    Use case insensitive matching?:\xff\xfeN\x00o\x00
    Metadata file name:\xff\xfeN\x00o\x00n\x00e\x00

NamesAndTypes:[module_num:3|svn_version:\'Unknown\'|variable_revision_number:8|show_window:False|notes:\x5B\'The NamesAndTypes module allows you to assign a meaningful name to each image by which other modules will refer to it.\'\x5D|batch_state:array(\x5B\x5D, dtype=uint8)|enabled:True|wants_pause:False]
    Assign a name to:\xff\xfeI\x00m\x00a\x00g\x00e\x00s\x00 \x00m\x00a\x00t\x00c\x00h\x00i\x00n\x00g\x00 \x00r\x00u\x00l\x00e\x00s\x00
    Select the image type:\xff\xfeG\x00r\x00a\x00y\x00s\x00c\x00a\x00l\x00e\x00 \x00i\x00m\x00a\x00g\x00e\x00
    Name to assign these images:\xff\xfeD\x00N\x00A\x00
    Match metadata:\xff\xfe\x5B\x00\x5D\x00
    Image set matching method:\xff\xfeO\x00r\x00d\x00e\x00r\x00
    Set intensity range from:\xff\xfeI\x00m\x00a\x00g\x00e\x00 \x00m\x00e\x00t\x00a\x00d\x00a\x00t\x00a\x00
    Assignments count:\xff\xfe4\x00
    Single images count:\xff\xfe0\x00
    Maximum intensity:\xff\xfe2\x005\x005\x00.\x000\x00
    Process as 3D?:\xff\xfeN\x00o\x00
    Relative pixel spacing in X:\xff\xfe1\x00.\x000\x00
    Relative pixel spacing in Y:\xff\xfe1\x00.\x000\x00
    Relative pixel spacing in Z:\xff\xfe1\x00.\x000\x00
    Select the rule criteria:\xff\xfea\x00n\x00d\x00 \x00(\x00f\x00i\x00l\x00e\x00 \x00d\x00o\x00e\x00s\x00 \x00s\x00t\x00a\x00r\x00t\x00w\x00i\x00t\x00h\x00 \x00"\x00C\x001\x00"\x00)\x00
    Name to assign these images:\xff\xfeD\x00N\x00A\x00
    Name to assign these objects:\xff\xfeC\x00e\x00l\x00l\x00
    Select the image type:\xff\xfeG\x00r\x00a\x00y\x00s\x00c\x00a\x00l\x00e\x00 \x00i\x00m\x00a\x00g\x00e\x00
    Set intensity range from:\xff\xfeI\x00m\x00a\x00g\x00e\x00 \x00m\x00e\x00t\x00a\x00d\x00a\x00t\x00a\x00
    Maximum intensity:\xff\xfe2\x005\x005\x00.\x000\x00
    Select the rule criteria:\xff\xfea\x00n\x00d\x00 \x00(\x00f\x00i\x00l\x00e\x00 \x00d\x00o\x00e\x00s\x00 \x00s\x00t\x00a\x00r\x00t\x00w\x00i\x00t\x00h\x00 \x00"\x00C\x002\x00"\x00)\x00
    Name to assign these images:\xff\xfeM\x00A\x00P\x00K\x00
    Name to assign these objects:\xff\xfeC\x00e\x00l\x00l\x00
    Select the image type:\xff\xfeG\x00r\x00a\x00y\x00s\x00c\x00a\x00l\x00e\x00 \x00i\x00m\x00a\x00g\x00e\x00
    Set intensity range from:\xff\xfeI\x00m\x00a\x00g\x00e\x00 \x00m\x00e\x00t\x00a\x00d\x00a\x00t\x00a\x00
    Maximum intensity:\xff\xfe2\x005\x005\x00.\x000\x00
    Select the rule criteria:\xff\xfea\x00n\x00d\x00 \x00(\x00f\x00i\x00l\x00e\x00 \x00d\x00o\x00e\x00s\x00 \x00s\x00t\x00a\x00r\x00t\x00w\x00i\x00t\x00h\x00 \x00"\x00C\x003\x00"\x00)\x00
    Name to assign these images:\xff\xfeB\x00r\x00i\x00g\x00h\x00t\x00F\x00i\x00e\x00l\x00d\x00
    Name to assign these objects:\xff\xfeC\x00e\x00l\x00l\x00
    Select the image type:\xff\xfeG\x00r\x00a\x00y\x00s\x00c\x00a\x00l\x00e\x00 \x00i\x00m\x00a\x00g\x00e\x00
    Set intensity range from:\xff\xfeI\x00m\x00a\x00g\x00e\x00 \x00m\x00e\x00t\x00a\x00d\x00a\x00t\x00a\x00
    Maximum intensity:\xff\xfe2\x005\x005\x00.\x000\x00
    Select the rule criteria:\xff\xfea\x00n\x00d\x00 \x00(\x00f\x00i\x00l\x00e\x00 \x00d\x00o\x00e\x00s\x00 \x00e\x00n\x00d\x00w\x00i\x00t\x00h\x00 \x00"\x00-\x00d\x00i\x00s\x00t\x00-\x00w\x00a\x00t\x00e\x00r\x00s\x00h\x00e\x00d\x00.\x00t\x00i\x00f\x00"\x00)\x00
    Name to assign these images:\xff\xfeM\x00a\x00s\x00k\x00
    Name to assign these objects:\xff\xfeC\x00e\x00l\x00l\x00
    Select the image type:\xff\xfeG\x00r\x00a\x00y\x00s\x00c\x00a\x00l\x00e\x00 \x00i\x00m\x00a\x00g\x00e\x00
    Set intensity range from:\xff\xfeI\x00m\x00a\x00g\x00e\x00 \x00m\x00e\x00t\x00a\x00d\x00a\x00t\x00a\x00
    Maximum intensity:\xff\xfe2\x005\x005\x00.\x000\x00

Groups:[module_num:4|svn_version:\'Unknown\'|variable_revision_number:2|show_window:False|notes:\x5B\'The Groups module optionally allows you to split your list of images into image subsets (groups) which will be processed independently of each other. Examples of groupings include screening batches, microtiter plates, time-lapse movies, etc.\'\x5D|batch_state:array(\x5B\x5D, dtype=uint8)|enabled:True|wants_pause:False]
    Do you want to group your images?:\xff\xfeN\x00o\x00
    grouping metadata count:\xff\xfe1\x00
    Metadata category:\xff\xfeN\x00o\x00n\x00e\x00

RescaleIntensity:[module_num:5|svn_version:\'Unknown\'|variable_revision_number:3|show_window:False|notes:\x5B\'Rescale the intensity of the bright-field images for better visualisation\'\x5D|batch_state:array(\x5B\x5D, dtype=uint8)|enabled:True|wants_pause:False]
    Select the input image:\xff\xfeB\x00r\x00i\x00g\x00h\x00t\x00F\x00i\x00e\x00l\x00d\x00
    Name the output image:\xff\xfer\x00e\x00B\x00r\x00i\x00g\x00h\x00t\x00F\x00i\x00e\x00l\x00d\x00
    Rescaling method:\xff\xfeS\x00t\x00r\x00e\x00t\x00c\x00h\x00 \x00e\x00a\x00c\x00h\x00 \x00i\x00m\x00a\x00g\x00e\x00 \x00t\x00o\x00 \x00u\x00s\x00e\x00 \x00t\x00h\x00e\x00 \x00f\x00u\x00l\x00l\x00 \x00i\x00n\x00t\x00e\x00n\x00s\x00i\x00t\x00y\x00 \x00r\x00a\x00n\x00g\x00e\x00
    Method to calculate the minimum intensity:\xff\xfeC\x00u\x00s\x00t\x00o\x00m\x00
    Method to calculate the maximum intensity:\xff\xfeC\x00u\x00s\x00t\x00o\x00m\x00
    Lower intensity limit for the input image:\xff\xfe0\x00.\x000\x00
    Upper intensity limit for the input image:\xff\xfe1\x00.\x000\x00
    Intensity range for the input image:\xff\xfe0\x00.\x000\x00,\x001\x00.\x000\x00
    Intensity range for the output image:\xff\xfe0\x00.\x000\x00,\x001\x00.\x000\x00
    Select image to match in maximum intensity:\xff\xfeN\x00o\x00n\x00e\x00
    Divisor value:\xff\xfe1\x00.\x000\x00
    Divisor measurement:\xff\xfeN\x00o\x00n\x00e\x00

RescaleIntensity:[module_num:6|svn_version:\'Unknown\'|variable_revision_number:3|show_window:False|notes:\x5B\'Rescale the intensity of the MAPK images for better visualisation\'\x5D|batch_state:array(\x5B\x5D, dtype=uint8)|enabled:True|wants_pause:False]
    Select the input image:\xff\xfeM\x00A\x00P\x00K\x00
    Name the output image:\xff\xfer\x00e\x00M\x00A\x00P\x00K\x00
    Rescaling method:\xff\xfeS\x00t\x00r\x00e\x00t\x00c\x00h\x00 \x00e\x00a\x00c\x00h\x00 \x00i\x00m\x00a\x00g\x00e\x00 \x00t\x00o\x00 \x00u\x00s\x00e\x00 \x00t\x00h\x00e\x00 \x00f\x00u\x00l\x00l\x00 \x00i\x00n\x00t\x00e\x00n\x00s\x00i\x00t\x00y\x00 \x00r\x00a\x00n\x00g\x00e\x00
    Method to calculate the minimum intensity:\xff\xfeC\x00u\x00s\x00t\x00o\x00m\x00
    Method to calculate the maximum intensity:\xff\xfeC\x00u\x00s\x00t\x00o\x00m\x00
    Lower intensity limit for the input image:\xff\xfe0\x00.\x000\x00
    Upper intensity limit for the input image:\xff\xfe1\x00.\x000\x00
    Intensity range for the input image:\xff\xfe0\x00.\x000\x00,\x001\x00.\x000\x00
    Intensity range for the output image:\xff\xfe0\x00.\x000\x00,\x001\x00.\x000\x00
    Select image to match in maximum intensity:\xff\xfeN\x00o\x00n\x00e\x00
    Divisor value:\xff\xfe1\x00.\x000\x00
    Divisor measurement:\xff\xfeN\x00o\x00n\x00e\x00

RescaleIntensity:[module_num:7|svn_version:\'Unknown\'|variable_revision_number:3|show_window:False|notes:\x5B\'Rescale the intensity of the DNA images for better visualisation\'\x5D|batch_state:array(\x5B\x5D, dtype=uint8)|enabled:True|wants_pause:False]
    Select the input image:\xff\xfeD\x00N\x00A\x00
    Name the output image:\xff\xfer\x00e\x00D\x00N\x00A\x00
    Rescaling method:\xff\xfeS\x00t\x00r\x00e\x00t\x00c\x00h\x00 \x00e\x00a\x00c\x00h\x00 \x00i\x00m\x00a\x00g\x00e\x00 \x00t\x00o\x00 \x00u\x00s\x00e\x00 \x00t\x00h\x00e\x00 \x00f\x00u\x00l\x00l\x00 \x00i\x00n\x00t\x00e\x00n\x00s\x00i\x00t\x00y\x00 \x00r\x00a\x00n\x00g\x00e\x00
    Method to calculate the minimum intensity:\xff\xfeC\x00u\x00s\x00t\x00o\x00m\x00
    Method to calculate the maximum intensity:\xff\xfeC\x00u\x00s\x00t\x00o\x00m\x00
    Lower intensity limit for the input image:\xff\xfe0\x00.\x000\x00
    Upper intensity limit for the input image:\xff\xfe1\x00.\x000\x00
    Intensity range for the input image:\xff\xfe0\x00.\x000\x00,\x001\x00.\x000\x00
    Intensity range for the output image:\xff\xfe0\x00.\x000\x00,\x001\x00.\x000\x00
    Select image to match in maximum intensity:\xff\xfeN\x00o\x00n\x00e\x00
    Divisor value:\xff\xfe1\x00.\x000\x00
    Divisor measurement:\xff\xfeN\x00o\x00n\x00e\x00

ConvertImageToObjects:[module_num:8|svn_version:\'Unknown\'|variable_revision_number:1|show_window:False|notes:\x5B\'THe mask of segmented nuclei should be change to Objects map for further analysis\'\x5D|batch_state:array(\x5B\x5D, dtype=uint8)|enabled:True|wants_pause:False]
    Select the input image:\xff\xfeM\x00a\x00s\x00k\x00
    Name the output object:\xff\xfeN\x00u\x00c\x00l\x00e\x00i\x00_\x00s\x00e\x00g\x00m\x00e\x00n\x00t\x00e\x00d\x00
    Convert to boolean image:\xff\xfeN\x00o\x00
    Preserve original labels:\xff\xfeY\x00e\x00s\x00
    Background label:\xff\xfe0\x00
    Connectivity:\xff\xfe0\x00

FilterObjects:[module_num:9|svn_version:\'Unknown\'|variable_revision_number:8|show_window:False|notes:\x5B\'The nuclei touching the border of the images are discurded to limit the evaluation to the cell that are completely in the field of view\'\x5D|batch_state:array(\x5B\x5D, dtype=uint8)|enabled:True|wants_pause:False]
    Select the objects to filter:\xff\xfeN\x00u\x00c\x00l\x00e\x00i\x00_\x00s\x00e\x00g\x00m\x00e\x00n\x00t\x00e\x00d\x00
    Name the output objects:\xff\xfeF\x00i\x00l\x00t\x00e\x00r\x00_\x00N\x00u\x00c\x00l\x00e\x00i\x00
    Select the filtering mode:\xff\xfeI\x00m\x00a\x00g\x00e\x00 \x00o\x00r\x00 \x00m\x00a\x00s\x00k\x00 \x00b\x00o\x00r\x00d\x00e\x00r\x00
    Select the filtering method:\xff\xfeL\x00i\x00m\x00i\x00t\x00s\x00
    Select the objects that contain the filtered objects:\xff\xfeN\x00o\x00n\x00e\x00
    Select the location of the rules or classifier file:\xff\xfeE\x00l\x00s\x00e\x00w\x00h\x00e\x00r\x00e\x00.\x00.\x00.\x00\x7C\x00
    Rules or classifier file name:\xff\xfer\x00u\x00l\x00e\x00s\x00.\x00t\x00x\x00t\x00
    Class number:\xff\xfe1\x00
    Measurement count:\xff\xfe1\x00
    Additional object count:\xff\xfe0\x00
    Assign overlapping child to:\xff\xfeB\x00o\x00t\x00h\x00 \x00p\x00a\x00r\x00e\x00n\x00t\x00s\x00
    Select the measurement to filter by:\xff\xfeA\x00r\x00e\x00a\x00S\x00h\x00a\x00p\x00e\x00_\x00A\x00r\x00e\x00a\x00
    Filter using a minimum measurement value?:\xff\xfeY\x00e\x00s\x00
    Minimum value:\xff\xfe0\x00.\x000\x00
    Filter using a maximum measurement value?:\xff\xfeY\x00e\x00s\x00
    Maximum value:\xff\xfe1\x00.\x000\x00

IdentifySecondaryObjects:[module_num:10|svn_version:\'Unknown\'|variable_revision_number:10|show_window:False|notes:\x5B\'Finding the border of cell using Propagation and adaptive Otsu thesholding methods.\', \'\', \'The cells touching the border of the images and their correponding nuclei are discurded to limit the evaluation to the cell that are completely in the field of view\'\x5D|batch_state:array(\x5B\x5D, dtype=uint8)|enabled:True|wants_pause:False]
    Select the input objects:\xff\xfeF\x00i\x00l\x00t\x00e\x00r\x00_\x00N\x00u\x00c\x00l\x00e\x00i\x00
    Name the objects to be identified:\xff\xfeC\x00e\x00l\x00l\x00
    Select the method to identify the secondary objects:\xff\xfeP\x00r\x00o\x00p\x00a\x00g\x00a\x00t\x00i\x00o\x00n\x00
    Select the input image:\xff\xfeM\x00A\x00P\x00K\x00
    Number of pixels by which to expand the primary objects:\xff\xfe1\x000\x00
    Regularization factor:\xff\xfe1\x000\x000\x00
    Discard secondary objects touching the border of the image?:\xff\xfeY\x00e\x00s\x00
    Discard the associated primary objects?:\xff\xfeY\x00e\x00s\x00
    Name the new primary objects:\xff\xfeF\x00i\x00l\x00t\x00e\x00r\x00e\x00d\x00N\x00u\x00c\x00l\x00e\x00i\x00
    Fill holes in identified objects?:\xff\xfeY\x00e\x00s\x00
    Threshold setting version:\xff\xfe1\x000\x00
    Threshold strategy:\xff\xfeA\x00d\x00a\x00p\x00t\x00i\x00v\x00e\x00
    Thresholding method:\xff\xfeM\x00i\x00n\x00i\x00m\x00u\x00m\x00 \x00c\x00r\x00o\x00s\x00s\x00 \x00e\x00n\x00t\x00r\x00o\x00p\x00y\x00
    Threshold smoothing scale:\xff\xfe0\x00.\x000\x00
    Threshold correction factor:\xff\xfe1\x00.\x000\x00
    Lower and upper bounds on threshold:\xff\xfe0\x00.\x000\x000\x001\x00,\x001\x00.\x000\x00
    Manual threshold:\xff\xfe0\x00.\x000\x00
    Select the measurement to threshold with:\xff\xfeN\x00o\x00n\x00e\x00
    Two-class or three-class thresholding?:\xff\xfeT\x00h\x00r\x00e\x00e\x00 \x00c\x00l\x00a\x00s\x00s\x00e\x00s\x00
    Assign pixels in the middle intensity class to the foreground or the background?:\xff\xfeB\x00a\x00c\x00k\x00g\x00r\x00o\x00u\x00n\x00d\x00
    Size of adaptive window:\xff\xfe1\x000\x000\x00
    Lower outlier fraction:\xff\xfe0\x00.\x000\x005\x00
    Upper outlier fraction:\xff\xfe0\x00.\x000\x005\x00
    Averaging method:\xff\xfeM\x00e\x00a\x00n\x00
    Variance method:\xff\xfeS\x00t\x00a\x00n\x00d\x00a\x00r\x00d\x00 \x00d\x00e\x00v\x00i\x00a\x00t\x00i\x00o\x00n\x00
    # of deviations:\xff\xfe2\x00.\x000\x00
    Thresholding method:\xff\xfeO\x00t\x00s\x00u\x00

MeasureImageIntensity:[module_num:11|svn_version:\'Unknown\'|variable_revision_number:2|show_window:False|notes:\x5B\'Measuring the intensity (gray value) of ERK-Cy3 signal across whole cell bodies per image\'\x5D|batch_state:array(\x5B\x5D, dtype=uint8)|enabled:True|wants_pause:False]
    Select the image to measure:\xff\xfeM\x00A\x00P\x00K\x00
    Measure the intensity only from areas enclosed by objects?:\xff\xfeY\x00e\x00s\x00
    Select the input objects:\xff\xfeC\x00e\x00l\x00l\x00

ExpandOrShrinkObjects:[module_num:12|svn_version:\'Unknown\'|variable_revision_number:2|show_window:False|notes:\x5B\'To make sure that we only measure the signal of nucleic ERK-Cy3, the segmented nuclei are schrinked by 2 pixels \'\x5D|batch_state:array(\x5B\x5D, dtype=uint8)|enabled:True|wants_pause:False]
    Select the input objects:\xff\xfeF\x00i\x00l\x00t\x00e\x00r\x00e\x00d\x00N\x00u\x00c\x00l\x00e\x00i\x00
    Name the output objects:\xff\xfeS\x00h\x00r\x00u\x00n\x00k\x00e\x00d\x00_\x00N\x00u\x00c\x00l\x00e\x00i\x00
    Select the operation:\xff\xfeS\x00h\x00r\x00i\x00n\x00k\x00 \x00o\x00b\x00j\x00e\x00c\x00t\x00s\x00 \x00b\x00y\x00 \x00a\x00 \x00s\x00p\x00e\x00c\x00i\x00f\x00i\x00e\x00d\x00 \x00n\x00u\x00m\x00b\x00e\x00r\x00 \x00o\x00f\x00 \x00p\x00i\x00x\x00e\x00l\x00s\x00
    Number of pixels by which to expand or shrink:\xff\xfe2\x00
    Fill holes in objects so that all objects shrink to a single point?:\xff\xfeN\x00o\x00

MeasureImageIntensity:[module_num:13|svn_version:\'Unknown\'|variable_revision_number:2|show_window:False|notes:\x5B\'Measuring the intensity (gray value) of ERK-Cy3 signal inside the nuclei per image\'\x5D|batch_state:array(\x5B\x5D, dtype=uint8)|enabled:True|wants_pause:False]
    Select the image to measure:\xff\xfeM\x00A\x00P\x00K\x00
    Measure the intensity only from areas enclosed by objects?:\xff\xfeY\x00e\x00s\x00
    Select the input objects:\xff\xfeS\x00h\x00r\x00u\x00n\x00k\x00e\x00d\x00_\x00N\x00u\x00c\x00l\x00e\x00i\x00

ExpandOrShrinkObjects:[module_num:14|svn_version:\'Unknown\'|variable_revision_number:2|show_window:False|notes:\x5B\'In next step, the cytoplasm of the cells are identified as the are of the cells that are not nuclei. Hence the segmented nuclei are expanded by 2 pixels to ensure that only the cytoplasm is selected \'\x5D|batch_state:array(\x5B\x5D, dtype=uint8)|enabled:True|wants_pause:False]
    Select the input objects:\xff\xfeF\x00i\x00l\x00t\x00e\x00r\x00e\x00d\x00N\x00u\x00c\x00l\x00e\x00i\x00
    Name the output objects:\xff\xfeE\x00x\x00p\x00a\x00n\x00d\x00e\x00d\x00_\x00N\x00u\x00c\x00l\x00e\x00i\x00
    Select the operation:\xff\xfeE\x00x\x00p\x00a\x00n\x00d\x00 \x00o\x00b\x00j\x00e\x00c\x00t\x00s\x00 \x00b\x00y\x00 \x00a\x00 \x00s\x00p\x00e\x00c\x00i\x00f\x00i\x00e\x00d\x00 \x00n\x00u\x00m\x00b\x00e\x00r\x00 \x00o\x00f\x00 \x00p\x00i\x00x\x00e\x00l\x00s\x00
    Number of pixels by which to expand or shrink:\xff\xfe2\x00
    Fill holes in objects so that all objects shrink to a single point?:\xff\xfeN\x00o\x00

IdentifyTertiaryObjects:[module_num:15|svn_version:\'Unknown\'|variable_revision_number:3|show_window:False|notes:\x5B\'Subtracting the expanded nuclei from Cell objects to identify the cells cytoplasm\'\x5D|batch_state:array(\x5B\x5D, dtype=uint8)|enabled:True|wants_pause:False]
    Select the larger identified objects:\xff\xfeC\x00e\x00l\x00l\x00
    Select the smaller identified objects:\xff\xfeE\x00x\x00p\x00a\x00n\x00d\x00e\x00d\x00_\x00N\x00u\x00c\x00l\x00e\x00i\x00
    Name the tertiary objects to be identified:\xff\xfeC\x00y\x00t\x00o\x00p\x00l\x00a\x00s\x00m\x00
    Shrink smaller object prior to subtraction?:\xff\xfeN\x00o\x00

MeasureImageIntensity:[module_num:16|svn_version:\'Unknown\'|variable_revision_number:2|show_window:False|notes:\x5B\'Measuring the intensity (gray value) of ERK-Cy3 signal inside the cells cytoplasm per image\'\x5D|batch_state:array(\x5B\x5D, dtype=uint8)|enabled:True|wants_pause:False]
    Select the image to measure:\xff\xfeM\x00A\x00P\x00K\x00
    Measure the intensity only from areas enclosed by objects?:\xff\xfeY\x00e\x00s\x00
    Select the input objects:\xff\xfeC\x00y\x00t\x00o\x00p\x00l\x00a\x00s\x00m\x00

OverlayObjects:[module_num:17|svn_version:\'Unknown\'|variable_revision_number:1|show_window:False|notes:\x5B\'The overlys are saved for manual inspection of the segmentation steps\'\x5D|batch_state:array(\x5B\x5D, dtype=uint8)|enabled:True|wants_pause:False]
    Input:\xff\xfer\x00e\x00B\x00r\x00i\x00g\x00h\x00t\x00F\x00i\x00e\x00l\x00d\x00
    Name the output image:\xff\xfeO\x00v\x00e\x00r\x00l\x00a\x00y\x00_\x00N\x00u\x00c\x00l\x00e\x00i\x00_\x00E\x00R\x00K\x00
    Objects:\xff\xfeS\x00h\x00r\x00u\x00n\x00k\x00e\x00d\x00_\x00N\x00u\x00c\x00l\x00e\x00i\x00
    Opacity:\xff\xfe0\x00.\x001\x00

OverlayObjects:[module_num:18|svn_version:\'Unknown\'|variable_revision_number:1|show_window:False|notes:\x5B\'The overlys are saved for manual inspection of the segmentation steps\'\x5D|batch_state:array(\x5B\x5D, dtype=uint8)|enabled:True|wants_pause:False]
    Input:\xff\xfer\x00e\x00B\x00r\x00i\x00g\x00h\x00t\x00F\x00i\x00e\x00l\x00d\x00
    Name the output image:\xff\xfeO\x00v\x00e\x00r\x00l\x00a\x00y\x00_\x00C\x00y\x00t\x00o\x00_\x00E\x00R\x00K\x00
    Objects:\xff\xfeC\x00y\x00t\x00o\x00p\x00l\x00a\x00s\x00m\x00
    Opacity:\xff\xfe0\x00.\x002\x005\x00

SaveImages:[module_num:19|svn_version:\'Unknown\'|variable_revision_number:13|show_window:False|notes:\x5B\x5D|batch_state:array(\x5B\x5D, dtype=uint8)|enabled:True|wants_pause:False]
    Select the type of image to save:\xff\xfeI\x00m\x00a\x00g\x00e\x00
    Select the image to save:\xff\xfeO\x00v\x00e\x00r\x00l\x00a\x00y\x00_\x00N\x00u\x00c\x00l\x00e\x00i\x00_\x00E\x00R\x00K\x00
    Select method for constructing file names:\xff\xfeF\x00r\x00o\x00m\x00 \x00i\x00m\x00a\x00g\x00e\x00 \x00f\x00i\x00l\x00e\x00n\x00a\x00m\x00e\x00
    Select image name for file prefix:\xff\xfeM\x00A\x00P\x00K\x00
    Enter single file name:\xff\xfeO\x00r\x00i\x00g\x00B\x00l\x00u\x00e\x00
    Number of digits:\xff\xfe4\x00
    Append a suffix to the image file name?:\xff\xfeY\x00e\x00s\x00
    Text to append to the image name:\xff\xfeN\x00u\x00c\x00l\x00e\x00i\x00_\x00
    Saved file format:\xff\xfet\x00i\x00f\x00f\x00
    Output file location:\xff\xfeE\x00l\x00s\x00e\x00w\x00h\x00e\x00r\x00e\x00.\x00.\x00.\x00\x7C\x00E\x00\x3A\x00\\\x00\\\x00D\x00a\x00t\x00a\x00\\\x00\\\x00G\x00e\x00r\x00m\x00a\x00n\x00 \x00P\x00e\x00r\x00i\x00o\x00d\x00\\\x00\\\x00s\x00h\x00a\x00r\x00e\x00 \x00s\x00p\x00a\x00c\x00e\x00 \x00d\x00a\x00t\x00a\x00\\\x00\\\x00F\x00i\x00n\x00a\x00l\x00 \x00p\x00h\x00a\x00s\x00e\x00 \x00o\x00f\x00 \x00P\x00r\x00i\x00j\x00e\x00c\x00t\x00 \x00(\x00d\x00r\x00u\x00g\x00 \x00t\x00r\x00e\x00a\x00t\x00m\x00e\x00n\x00t\x00)\x00\\\x00\\\x00F\x00i\x00n\x00a\x00l\x00 \x00p\x00h\x00a\x00s\x00e\x00 \x00o\x00f\x00 \x00P\x00r\x00i\x00j\x00e\x00c\x00t\x00 \x00(\x00d\x00r\x00u\x00g\x00 \x00t\x00r\x00e\x00a\x00t\x00m\x00e\x00n\x00t\x00)\x00\\\x00\\\x00n\x00o\x00v\x00e\x00m\x00b\x00e\x00r\x002\x000\x001\x009\x00\\\x00\\\x00I\x00C\x00C\x00\\\x00\\\x00A\x00n\x00a\x00l\x00y\x00z\x00a\x00t\x00i\x00o\x00n\x00 \x00o\x00f\x00 \x00d\x00a\x00t\x00a\x00\\\x00\\\x00E\x00R\x00K\x00\\\x00\\\x001\x00-\x002\x00.\x001\x002\x00.\x001\x009\x00\\\x00\\\x00a\x00n\x00a\x00l\x00y\x00z\x00e\x00\\\x00\\\x00n\x00e\x00g\x00a\x00t\x00i\x00v\x00e\x00_\x00C\x00t\x00r\x00l\x00
    Image bit depth:\xff\xfe8\x00-\x00b\x00i\x00t\x00 \x00i\x00n\x00t\x00e\x00g\x00e\x00r\x00
    Overwrite existing files without warning?:\xff\xfeN\x00o\x00
    When to save:\xff\xfeE\x00v\x00e\x00r\x00y\x00 \x00c\x00y\x00c\x00l\x00e\x00
    Record the file and path information to the saved image?:\xff\xfeN\x00o\x00
    Create subfolders in the output folder?:\xff\xfeN\x00o\x00
    Base image folder:\xff\xfeE\x00l\x00s\x00e\x00w\x00h\x00e\x00r\x00e\x00.\x00.\x00.\x00\x7C\x00

SaveImages:[module_num:20|svn_version:\'Unknown\'|variable_revision_number:13|show_window:False|notes:\x5B\x5D|batch_state:array(\x5B\x5D, dtype=uint8)|enabled:True|wants_pause:False]
    Select the type of image to save:\xff\xfeI\x00m\x00a\x00g\x00e\x00
    Select the image to save:\xff\xfeO\x00v\x00e\x00r\x00l\x00a\x00y\x00_\x00C\x00y\x00t\x00o\x00_\x00E\x00R\x00K\x00
    Select method for constructing file names:\xff\xfeF\x00r\x00o\x00m\x00 \x00i\x00m\x00a\x00g\x00e\x00 \x00f\x00i\x00l\x00e\x00n\x00a\x00m\x00e\x00
    Select image name for file prefix:\xff\xfeM\x00A\x00P\x00K\x00
    Enter single file name:\xff\xfeO\x00r\x00i\x00g\x00B\x00l\x00u\x00e\x00
    Number of digits:\xff\xfe4\x00
    Append a suffix to the image file name?:\xff\xfeY\x00e\x00s\x00
    Text to append to the image name:\xff\xfeC\x00y\x00t\x00o\x00_\x00
    Saved file format:\xff\xfet\x00i\x00f\x00f\x00
    Output file location:\xff\xfeE\x00l\x00s\x00e\x00w\x00h\x00e\x00r\x00e\x00.\x00.\x00.\x00\x7C\x00E\x00\x3A\x00\\\x00\\\x00D\x00a\x00t\x00a\x00\\\x00\\\x00G\x00e\x00r\x00m\x00a\x00n\x00 \x00P\x00e\x00r\x00i\x00o\x00d\x00\\\x00\\\x00s\x00h\x00a\x00r\x00e\x00 \x00s\x00p\x00a\x00c\x00e\x00 \x00d\x00a\x00t\x00a\x00\\\x00\\\x00F\x00i\x00n\x00a\x00l\x00 \x00p\x00h\x00a\x00s\x00e\x00 \x00o\x00f\x00 \x00P\x00r\x00i\x00j\x00e\x00c\x00t\x00 \x00(\x00d\x00r\x00u\x00g\x00 \x00t\x00r\x00e\x00a\x00t\x00m\x00e\x00n\x00t\x00)\x00\\\x00\\\x00F\x00i\x00n\x00a\x00l\x00 \x00p\x00h\x00a\x00s\x00e\x00 \x00o\x00f\x00 \x00P\x00r\x00i\x00j\x00e\x00c\x00t\x00 \x00(\x00d\x00r\x00u\x00g\x00 \x00t\x00r\x00e\x00a\x00t\x00m\x00e\x00n\x00t\x00)\x00\\\x00\\\x00n\x00o\x00v\x00e\x00m\x00b\x00e\x00r\x002\x000\x001\x009\x00\\\x00\\\x00I\x00C\x00C\x00\\\x00\\\x00A\x00n\x00a\x00l\x00y\x00z\x00a\x00t\x00i\x00o\x00n\x00 \x00o\x00f\x00 \x00d\x00a\x00t\x00a\x00\\\x00\\\x00E\x00R\x00K\x00\\\x00\\\x001\x00-\x002\x00.\x001\x002\x00.\x001\x009\x00\\\x00\\\x00a\x00n\x00a\x00l\x00y\x00z\x00e\x00\\\x00\\\x00n\x00e\x00g\x00a\x00t\x00i\x00v\x00e\x00_\x00C\x00t\x00r\x00l\x00
    Image bit depth:\xff\xfe8\x00-\x00b\x00i\x00t\x00 \x00i\x00n\x00t\x00e\x00g\x00e\x00r\x00
    Overwrite existing files without warning?:\xff\xfeN\x00o\x00
    When to save:\xff\xfeE\x00v\x00e\x00r\x00y\x00 \x00c\x00y\x00c\x00l\x00e\x00
    Record the file and path information to the saved image?:\xff\xfeN\x00o\x00
    Create subfolders in the output folder?:\xff\xfeN\x00o\x00
    Base image folder:\xff\xfeE\x00l\x00s\x00e\x00w\x00h\x00e\x00r\x00e\x00.\x00.\x00.\x00\x7C\x00

ExportToSpreadsheet:[module_num:21|svn_version:\'Unknown\'|variable_revision_number:12|show_window:False|notes:\x5B\x5D|batch_state:array(\x5B\x5D, dtype=uint8)|enabled:True|wants_pause:False]
    Select the column delimiter:\xff\xfeT\x00a\x00b\x00
    Add image metadata columns to your object data file?:\xff\xfeY\x00e\x00s\x00
    Select the measurements to export:\xff\xfeN\x00o\x00
    Calculate the per-image mean values for object measurements?:\xff\xfeN\x00o\x00
    Calculate the per-image median values for object measurements?:\xff\xfeN\x00o\x00
    Calculate the per-image standard deviation values for object measurements?:\xff\xfeN\x00o\x00
    Output file location:\xff\xfeD\x00e\x00f\x00a\x00u\x00l\x00t\x00 \x00I\x00n\x00p\x00u\x00t\x00 \x00F\x00o\x00l\x00d\x00e\x00r\x00 \x00s\x00u\x00b\x00-\x00f\x00o\x00l\x00d\x00e\x00r\x00\x7C\x00D\x00e\x00s\x00k\x00t\x00o\x00p\x00\\\x00\\\x00M\x00A\x00P\x00K\x00\\\x00\\\x00E\x00R\x00K\x00\\\x00\\\x003\x001\x00.\x008\x00.\x001\x009\x00
    Create a GenePattern GCT file?:\xff\xfeN\x00o\x00
    Select source of sample row name:\xff\xfeM\x00e\x00t\x00a\x00d\x00a\x00t\x00a\x00
    Select the image to use as the identifier:\xff\xfeN\x00o\x00n\x00e\x00
    Select the metadata to use as the identifier:\xff\xfeN\x00o\x00n\x00e\x00
    Export all measurement types?:\xff\xfeY\x00e\x00s\x00
    Press button to select measurements:\xff\xfeI\x00m\x00a\x00g\x00e\x00\x7C\x00C\x00o\x00u\x00n\x00t\x00_\x00C\x00e\x00l\x00l\x00,\x00I\x00m\x00a\x00g\x00e\x00\x7C\x00C\x00o\x00u\x00n\x00t\x00_\x00F\x00i\x00l\x00t\x00e\x00r\x00e\x00d\x00N\x00u\x00c\x00l\x00e\x00i\x00,\x00I\x00m\x00a\x00g\x00e\x00\x7C\x00C\x00o\x00u\x00n\x00t\x00_\x00C\x00y\x00t\x00o\x00p\x00l\x00a\x00s\x00m\x00,\x00I\x00m\x00a\x00g\x00e\x00\x7C\x00C\x00o\x00u\x00n\x00t\x00_\x00E\x00x\x00p\x00a\x00n\x00d\x00e\x00d\x00_\x00N\x00u\x00c\x00l\x00e\x00i\x00,\x00I\x00m\x00a\x00g\x00e\x00\x7C\x00C\x00o\x00u\x00n\x00t\x00_\x00F\x00i\x00l\x00t\x00e\x00r\x00_\x00N\x00u\x00c\x00l\x00e\x00i\x00,\x00I\x00m\x00a\x00g\x00e\x00\x7C\x00C\x00o\x00u\x00n\x00t\x00_\x00S\x00h\x00r\x00u\x00n\x00k\x00e\x00d\x00_\x00N\x00u\x00c\x00l\x00e\x00i\x00,\x00I\x00m\x00a\x00g\x00e\x00\x7C\x00C\x00o\x00u\x00n\x00t\x00_\x00N\x00u\x00c\x00l\x00e\x00i\x00_\x00s\x00e\x00g\x00m\x00e\x00n\x00t\x00e\x00d\x00,\x00I\x00m\x00a\x00g\x00e\x00\x7C\x00W\x00i\x00d\x00t\x00h\x00_\x00D\x00N\x00A\x00,\x00I\x00m\x00a\x00g\x00e\x00\x7C\x00W\x00i\x00d\x00t\x00h\x00_\x00B\x00r\x00i\x00g\x00h\x00t\x00F\x00i\x00e\x00l\x00d\x00,\x00I\x00m\x00a\x00g\x00e\x00\x7C\x00W\x00i\x00d\x00t\x00h\x00_\x00M\x00a\x00s\x00k\x00,\x00I\x00m\x00a\x00g\x00e\x00\x7C\x00H\x00e\x00i\x00g\x00h\x00t\x00_\x00M\x00a\x00s\x00k\x00,\x00I\x00m\x00a\x00g\x00e\x00\x7C\x00H\x00e\x00i\x00g\x00h\x00t\x00_\x00B\x00r\x00i\x00g\x00h\x00t\x00F\x00i\x00e\x00l\x00d\x00,\x00I\x00m\x00a\x00g\x00e\x00\x7C\x00H\x00e\x00i\x00g\x00h\x00t\x00_\x00D\x00N\x00A\x00,\x00I\x00m\x00a\x00g\x00e\x00\x7C\x00S\x00c\x00a\x00l\x00i\x00n\x00g\x00_\x00D\x00N\x00A\x00,\x00I\x00m\x00a\x00g\x00e\x00\x7C\x00S\x00c\x00a\x00l\x00i\x00n\x00g\x00_\x00B\x00r\x00i\x00g\x00h\x00t\x00F\x00i\x00e\x00l\x00d\x00,\x00I\x00m\x00a\x00g\x00e\x00\x7C\x00S\x00c\x00a\x00l\x00i\x00n\x00g\x00_\x00M\x00a\x00s\x00k\x00,\x00I\x00m\x00a\x00g\x00e\x00\x7C\x00F\x00i\x00l\x00e\x00N\x00a\x00m\x00e\x00_\x00M\x00a\x00s\x00k\x00,\x00I\x00m\x00a\x00g\x00e\x00\x7C\x00F\x00i\x00l\x00e\x00N\x00a\x00m\x00e\x00_\x00B\x00r\x00i\x00g\x00h\x00t\x00F\x00i\x00e\x00l\x00d\x00,\x00I\x00m\x00a\x00g\x00e\x00\x7C\x00F\x00i\x00l\x00e\x00N\x00a\x00m\x00e\x00_\x00D\x00N\x00A\x00
    Representation of Nan/Inf:\xff\xfeN\x00u\x00l\x00l\x00
    Add a prefix to file names?:\xff\xfeN\x00o\x00
    Filename prefix:\xff\xfeM\x00y\x00E\x00x\x00p\x00t\x00_\x00
    Overwrite existing files without warning?:\xff\xfeN\x00o\x00
    Data to export:\xff\xfeD\x00o\x00 \x00n\x00o\x00t\x00 \x00u\x00s\x00e\x00
    Combine these object measurements with those of the previous object?:\xff\xfeN\x00o\x00
    File name:\xff\xfeD\x00A\x00T\x00A\x00.\x00c\x00s\x00v\x00
    Use the object name for the file name?:\xff\xfeY\x00e\x00s\x00
